# Supplementary material for: Comparison of the clinical outcomes between conventional intracytoplasmic sperm injection (ICSI) and PIEZO-ICSI in women undergoing the first cycle of in-vitro fertilization
Source: PLoS One. 2025 Aug 29;20(8):e0330951. doi: 10.1371/journal.pone.0330951 (PMC12396638; doi:10.1371/journal.pone.0330951)
Supplement: S1 Data — (XLSX) [file pone.0330951.s001.xlsx]

## Sheet: C-ICSI
PAT. NO.	PAT AGE	SEMEN VOL (ml)	SPERM COUNT (X10^6/ml)	MOTILE SPERM COUNT (X10^6/ml)	SPERM MOTILITY (%)	SPERM MORPHOLOGY (%)	BMI	AMH	FSH	NO. OOCYTE	NO ICSI	2PN	1PN	3PN	NO. DEAD OOCYTE	DEVELOPMENTAL ARREST	NO EM	BL	Good BL (VITRIFIED)	D5 BL	D6 BL	No. ET EM	F-TET PREG. OUTCOME	NO G-SAC
1	31	4.4	108	52	48	1	22	3.59	6.8	22	16	8		1	3		8	6	6	4	2	1	PREG/FOLLOW-UP LOST	1	Single
2	35	3.5	82	24	29		22.1	4.22	3.7	32	23	16	3		2		16	8	8	4	4	2	DELIVERY	1	Single
3	31	4.6	51	23	45	0.9	22.1	8.35	6.5	30	24	18			1	1	17	7	6	4	3	1	CHEMICAL PREG
4	34	1.9	115	61	53	0.9	23.4	7.79	6.4	24	16	10	1		1		10	5	5	4	1	1	NO PREG
5	36	3.4	90	43	47	1	25.7	3.08	9.3	18	10	10			0		10	7	6	6	1	2	DELIVERY	1	Single
6	33	0.9	90	30	32	1	18.6	11.09	9.5	14	9	6			0		6	5	5	5	0	2	PREG/FOLLOW-UP LOST	1	Single
7	36	3.9	53	21	39	0.9	18.3	7.02	10	23	19	16	1		0	4	12	9	8	6	3	2	DELIVERY	1	Single
8	32	2.5	81	45	55	1	32.7	3.01	9.2	9	9	9			0		9	8	7	8	0	1	DELIVERY	1	Single
9	29	6.2	61	35	57	1	22.7	2.6	4.6	18	8	7			0		7	5	5	2	3		NO ET
10	35	3.1	110	57	51	1	24.2	2.48	7	15	8	7			0		7	4	4	4	0	2	NO PREG
11	28	2	15	7	46	0.9	19.01	1.31	7.5	12	8	5			2		5	3	3	3	0		NO ET
12	34	1.4	17	7	41	1	26.4	8.51	5.7	32	22	18	1		0		18	13	12	5	8	1	DELIVERY	1	Single
13	32	3.2	65	16	24	2	21.6	11.92	5.9	22	19	15			1		15	11	11	6	5	1	NO PREG
14	33	1.8	110	55	50	1	24.3	2.05	6	18	11	9			0		9	5	5	4	1	1	ABORTION	1	Single
15	25	2.8	62	35	56	0.9	20.4	2.58	6.8	32	18	16			0		16	11	9	7	4	1	DELIVERY	1	Single
16	29	3.4	86	37	43	1	17	9.19	6.42	34	25	18			0		18	15	15	14	1	1	ABORTION	1	Single
17	33	3	63	34	53	1	20	5.19	7	31	15	11			0		11	1	1	0	1		NO ET
18	36	3.7	40	22	55	1	19.7	2.79	7.6	20	16	13	1		1	1	12	8	8	4	4	2	NO PREG
19	36	3.5	69	41	59	2	26.1	2.19	8	28	19	15		1	1		15	11	11	7	4	2	ABORTION	1	Single
20	37	2	32	12	37	0.9	18.4	3.58	8.3	22	16	12	1		2	1	11	10	9	5	5	2	DELIVERY	1	Single
21	35	3.2	100	55	55	1	20.1	3.64	3.9	23	19	14	1		2	1	13	10	8	5	5	2	CHEMICAL PREG
22	32	2.7	140	77	55	0.9	20.1	4.1	8.4	21	14	11	1		1	1	10	4	3	1	3	1	DELIVERY	1	Single
23	34	1.7	96	44	45	1	18.7	3.52	3	25	16	7	1		2		7	3	3	1	2	1	DELIVERY	1	Single
24	34	3	121	59	48		21	4.75	8.6	24	12	8			2		8	5	5	5	0	1	NO PREG
25	36	2.2	72	43	59		26.5	6.39	6	30	28	19	1		2		19	11	7	7	4	2	PREG/FOLLOW-UP LOST	1	Single
26	34	3.5	122	53	43	0.9	20.9	3.3	8.2	34	15	11			1		11	6	6	2	4	2	DELIVERY	2	Twin
27	35	2.2	35	15	42	0.9	23.3	12.5	5.9	43	28	18			1	2	16	6	6	5	1	2	CHEMICAL PREG
28	35	1.7	172	101	58	2	18.4	2.7	0.3	18	12	7	1		1		7	6	5	1	5		NO ET
29	35	3.9	111	45	40	1	17.8	1.75	18.5	25	13	10			1		10	8	8	3	5		NO ET
30	32	1.5	133	72	54	1	19.1	6.19	7.1	24	11	8			3		8	7	7	7	0	1	PREG/FOLLOW-UP LOST	1	Single
31	30	4	37	20	54	1	28.2	8.56	6.2	32	16	13			0		13	10	10	9	1	1	NO PREG
32	33	3.6	57	10	17	0.9	19.6	3.61	6.7	31	15	15			0		15	10	8	7	3	1	NO PREG
33	32	4.3	74	26	35	0.9	24.2	8.57	6.4	45	37	15	2		5		15	11	10	9	2	1	NO PREG
34	31	5.3	81	44	54	1	22.6	1.77	7.3	12	11	10			1		10	6	6	4	2		NO ET
35	35	2	151	77	50	1	18.4	6.06	9.2	18	10	6	1		0		6	4	4	3	1	2	NO PREG
36	35	3.1	50	28	56	1	25.8	1.94	7.8	31	14	13			1		13	7	7	2	5	2	NO PREG
37	36	2.8	34	18	52	0.9	23.7		5.2	26	17	14			0		14	12	10	8	4	2	PREG/FOLLOW-UP LOST	1	Single
38	36	3.5	83	49	59	2	23.6	7.31	6.5	28	14	10		1	2	1	9	5	4	4	1	2	ON-GOING PREG	1	Single
39	34	4.5	55	19	34	0.9	21.6	4.44	6.6	45	35	24	1		0		24	18	18	16	2	1	NO PREG
40	29	4.2	72	19	26	2	18.3	4.19	8.9	27	12	11			0		11	3	3	1	2	1	ON-GOING PREG	1	Single
41	35	2.1	36	20	55	1	21.2	2.36	8.5	23	13	11	2		0		11	9	6	3	6	2	ON-GOING PREG	2	Twin
42	29	1.8	30	11	36	1	18.4	5.26	7.5	29	15	8			6		8	2	2	2	0	1	ON-GOING PREG	1	Single
43	35	5	95	5	5	0.9	20.2	2.24	5.5	24	10	3		1	0		3	2	2	2	0	2	NO PREG
44	35	1.5	210	99	47	1	19.1	3.85	8.6	13	8	8			0		8	6	6	4	2	1	ABORTION	1	Single
45	36	2.9	126	47	37	2	20.3	2.28	7.7	16	8	7			0		7	5	5	3	2	2	ON-GOING PREG	2	Triple
46	37	1	97	47	48	2	20.6	5.92	4.5	29	10	7		1	1		7	6	2	6	0	2	ON-GOING PREG	1	Single
47	36	1.6	136	80	58	1	30.8	2.18	6.5	26	19	14			0	1	13	11	10	8	3	2	ABORTION	1	Single
48	31	3.8	74	32	43	1	24.7	8.85	7.2	25	15	9	1		2		9	6	5	5	1	1	ON-GOING PREG	1	Single
49	36	3.3	55	23	41	1	27.2	2.59	6.3	17	7	6			1		6	6	3	4	2		NO ET
50	36	4.5	108	54	50	1.1	20	4.69	6.2	25	13	9	1		0	1	8	4	4	2	2		NO ET

## Sheet: P-ICSI
PAT. NO	PAT AGE	SEMEN VOL (ml)	SPERM COUNT (X10^6/ml)	MOTILE SPERM COUNT (X10^6/ml)	SPERM MOTILITY (%)	SPERM MORPHOLOGY (%)	BMI	AMH	FSH	NO. OOCYTE	NO ICSI	2PN	1PN	3PN	NO. DEAD OOCYTE	DEVELOPMENTAL ARREST	NO EM	BL	Good BL (VITRIFIED)	D5 BL	D6 BL	No. ET EM	F-TET PREG. OUTCOME	NO G-SAC
1	33	3.3	87	50	57	2	19.4	11.5	9.6	21	17	14			1		14	10	10	4	6	1	DELIVERY	1	Single
2	33	1.9	68	20	29	1	26.5	3.23	7.1	25	20	16	1		0		16	13	12	13	0	1	DELIVERY	1	Single
3	32	2.5	107	47	43	0.9	20.4	4.59	6.9	40	30	25			2		25	20	16	16	4	1	DELIVERY	1	Single
4	31	2.7	79	32	40	1	20.7	2.62	6.1	15	9	8			1		8	6	5	3	3	1	ABORTION	1	Single
5	35	3.5	103	53	51	3	36.3	2.04	3.2	17	13	11			0		11	8	8	5	3	2	ABORTION	1	Single
6	37	2.4	84	43	51	5	27.6	6.7	14.26	20	16	13			1		13	5	4	2	3	2	ABORTION	1	Single
7	33	2.6	132	67	50	1	21.5	7.15	5.3	36	14	10	1		0		10	5	5	2	3	1	DELIVERY	1	Single
8	32	4.3	20	7	35	0.9	24.7	3.5	6.1	17	12	5			0		5	5	4	4	1	1	DELIVERY	1	Single
9	34	4.2	60	25	41	1	22.8	4.25	7.7	36	20	10	2	1	0		10	6	6	5	1	1	NO PREG
10	32	2.8	23	10	47	2	23.5	3.35	7.5	28	20	18			1	1	17	8	8	6	2	1	NO PREG
11	33	5	86	41	47	1	31.8	4.43	6.4	15	7	5			0		5	4	4	4	0	1	NO PREG
12	36	5	5	2.2	44	1	24	2.11	6.8	20	12	10			0		10	2	2	1	1	2	ABORTION	1	Single
13	31	2.3	75	37	49	2	23.1	1.32	6.3	10	5	5			0		5	4	4	4	0	1	NO PREG
14	35	2	20	8	40		21.8	3.87	6.5	34	18	14		1	0		14	9	7	6	3	2	DELIVERY	1	Single
15	36	1.8	52	26	50	1	19.3	6.85	7	24	12	9			1		9	2	2	2	0		NO ET
16	35	4.2	61	35	57	0.9	21.4	3.2	7.8	20	11	8		1	1		8	5	5	3	2	2	PREG/FOLLOW-UP LOST	1	Single
17	30	5.9	121	45	37	1	21	3.99	7.9	24	18	11			0		11	10	10	6	4	1	DELIVERY	1	Single
18	31	2.5	111	69	67	1	22.8	3.34	6.9	18	15	15			0		15	6	6	6	0	1	DELIVERY	1	Single
19	33	2.1	63	22	33	1	25.8	2.11	8.9	15	11	10			0		10	6	5	3	3	1	NO PREG
20	32	2	90	47	52	2	22.3	4.5	5.6	31	15	11			1		11	7	6	6	1	1	NO PREG
21	27	3	218	135	61	1	21.4	2.61	8.7	24	16	10			1	1	9	6	6	3	3	1	ABORTION	1	Single
22	32	6.1	108	53	49	0.9	21.2	4.52	8.1	23	16	14			0	1	13	12	12	10	2	1	ON-GOING PREG	1	Single
23	30	2.5	66	31	46	0.9	20.7	1.5	8.8	19	18	15	1	1	0		15	6	5	4	1	1	CHEMICAL PREG
24	28	4.2	9	1	33	1	27.7	5.66	6.6	30	18	13			2		13	11	8	8	3		NO ET
25	34	4.3	67	39	53	1	20.2	4.66	5.6	24	14	10			0		10	9	9	7	2	2	ABORTION	1	Single
26	32	1.5	68	33	48	1	23.5	8.59	7.21	31	25	18			1		18	16	14	12	4	1	NO PREG
27	33	2	74	38	51	1	27.5	5.3	7.1	14	12	11			0	1	10	7	6	6	1	1	DELIVERY	1	Single
28	36	3.6	62	31	50	0.9	20.1	3.79	5.1	21	17	14			1	1	13	11	11	11	0	1	DELIVERY	1	Single
29	29	2	44	23	52	2	22.8	4.82	6.48	31	20	17			0		17	14	14	12	2	1	DELIVERY	1	Single
30	32	5	43	21	48	1	18.9	3.5	9.6	33	18	13			2		13	7	6	1	6	1	NO PREG
31	33	7.5	55	36	65	1	25.2	7.05	8.1	30	16	11		2	1		11	7	7	5	2	1	ON-GOING PREG	1	Single
32	29	2.1	84	44	52	1	26.4	2.89	9.1	28	13	11			0		11	6	5	2	4	1	ABORTION	1	Single
33	33	3.2	59	31	52	0.9	21.4	2.93	6.6	16	7	6	1		0		6	5	5	5	0	1	CHEMICAL PREG
34	31	3.1	88	14	15	3	20.5	5.52	7.8	35	19	8		1	1		8	5	5	5	0	1	ON-GOING PREG	1	Single
35	35	1.9	57	24	42	0.9	24.9	4.01	8	30	16	13	1		0		13	9	9	9	0	1	ON-GOING PREG	1	Single
36	36	2.9	56	25	44	1	18	2.27	5.9	23	14	10			2	1	9	6	6	6	0		NO ET
37	33	3	105	60	57	1	20.3	0.76	6.6	20	14	10			2		10	6	6	2	4	1	ON-GOING PREG	1	Single
38	35	2.3	81	46	56	2	29	4.17	5.2	34	25	23		1	1		23	12	11	7	5	2	ON-GOING PREG	1	Single
39	32	1.6	210	88	41	0.9	29.9	5.16	5.5	34	11	8			0		8	5	4	5	0	1	CHEMICAL PREG
40	35	2.3	126	50	39	1	21	2.53	9.1	25	17	17			0		17	16	14	9	7	1	ON-GOING PREG	1	Single
41	32	2.9	10	6	60	1	21.6	1.35	10.1	12	9	8			0		8	4	3	4	0	1	ON-GOING PREG	1	Single
42	30	3.2	45	26	57	1	27.8	4.06	6.3	12	7	5	1		0		5	4	4	4	0	1	CHEMICAL PREG
43	37	2	27	12	44	0.9	25.9	5.87	7.1	33	15	14			0		14	9	9	7	2	2	ON-GOING PREG	1	Single
44	36	2	71	23	32	0.9	20.3	2.73	6.6	16	11	8			0		8	5	5	3	2	2	NO PREG
45	37	2.5	34	23	67	0.9	29.7	3.97	12.5	21	14	11			0		11	8	8	6	2	2	NO PREG
46	33	3.5	66	35	53	0.9	23.6	3.47	4.8	21	13	13			0		13	8	7	7	0	1	ON-GOING PREG	1	Single
47	35	2	106	61	57	0.9	21.2	1.25	8.5	17	15	11			0	1	10	8	8	8	0	2	ON-GOING PREG	1	Single
48	31	3.4	64	29	45	0.9	21.2	10.7	5.8	35	25	19			1		19	16	14	9	7		NO ET
49	32	0.7	161	50	31	0.9	19.9	2.03	6.5	13	7	7			0		7	6	6	6	0		NO ET
50	31	5.9	152	76	50	1	21.5	2.86	5	18	12	8		1	0		8	6	5	5	1	1	NO PREG
